# Supplementary material for: Evaluating Outcome Prediction via Baseline, End-of-Treatment, and Delta Radiomics on PET-CT Images of Primary Mediastinal Large B-Cell Lymphoma
Source: Cancers (Basel). 2024 Mar 8;16(6):1090. doi: 10.3390/cancers16061090 (PMC10968861; doi:10.3390/cancers16061090)
Supplement: Supplementary file 1 [file cancers-16-01090-s001.zip]

Archive with 1 entries (1 files):
- cancers-2895775-supplementary.pdf
